# Supplementary material for: Zika virus-based immunotherapy enhances long-term survival of rodents with brain tumors through upregulation of memory T-cells
Source: PLoS One. 2020 Oct 1;15(10):e0232858. doi: 10.1371/journal.pone.0232858 (PMC7529292; doi:10.1371/journal.pone.0232858)
Supplement: S1 File — Excel spreadsheet of raw data from mouse and rat survival studies, IFNγ secretion by lymphocytes, and CT values from qRT-PCR. (XLSX) [file pone.0232858.s004.xlsx]

## Sheet: FirstMouseStudy
Mouse ID	Group	GroupName	DOSx	Last_alive	Time	Status
7	1	C57_GL261 n=19	2017-02-07	2017-03-03	24	1
8	1	C57_GL261 n=19	2017-02-07	2017-03-13	34	1
9	1	C57_GL261 n=19	2017-02-07	2017-03-17	38	1
10	1	C57_GL261 n=19	2017-02-07	2017-03-20	41	1
11	1	C57_GL261 n=19	2017-02-07	2017-04-10	62	1
12	1	C57_GL261 n=19	2017-02-07	2017-03-22	43	1
25	1	C57_GL261 n=19	2017-06-05	2017-07-03	28	1
28	1	C57_GL261 n=19	2017-06-05	2017-07-12	37	1
38	1	C57_GL261 n=19	2017-06-05	2017-10-12	90	0
39	1	C57_GL261 n=19	2017-06-05	2017-07-19	44	1
48	1	C57_GL261 n=19	2017-06-06	2017-10-12	90	0
52	1	C57_GL261 n=19	2017-06-07	2017-07-06	29	1
58	1	C57_GL261 n=19	2017-06-07	2017-10-12	90	0
143	1	C57_GL261 n=19	2018-05-07	2018-06-13	37	1
144	1	C57_GL261 n=19	2018-05-07	2018-06-11	35	1
146	1	C57_GL261 n=19	2018-05-08	2018-06-26	49	1
147	1	C57_GL261 n=19	2018-05-08	2018-06-15	38	1
148	1	C57_GL261 n=19	2018-05-08	2018-06-07	30	1
152	1	C57_GL261 n=19	2018-05-08	2018-05-30	22	1
13	2	C57_GL261_5*10^4 n=18	2017-02-08	2017-03-15	35	1
14	2	C57_GL261_5*10^4 n=18	2017-02-08	2017-04-17	68	1
15	2	C57_GL261_5*10^4 n=18	2017-02-08	2017-03-26	46	1
16	2	C57_GL261_5*10^4 n=18	2017-02-08	2017-03-31	51	1
17	2	C57_GL261_5*10^4 n=18	2017-02-08	2017-03-27	47	1
18	2	C57_GL261_5*10^4 n=18	2017-02-08	2017-04-06	57	1
31	2	C57_GL261_5*10^4 n=18	2017-06-05	2017-07-19	44	1
34	2	C57_GL261_5*10^4 n=18	2017-06-05	2017-10-12	90	0
37	2	C57_GL261_5*10^4 n=18	2017-06-05	2017-07-05	30	1
49	2	C57_GL261_5*10^4 n=18	2017-06-06	2017-07-12	36	1
55	2	C57_GL261_5*10^4 n=18	2017-06-07	2017-10-12	90	0
73	2	C57_GL261_5*10^4 n=18	2017-06-08	2017-07-21	43	1
131	2	C57_GL261_5*10^4 n=18	2018-05-07	2018-05-25	18	1
133	2	C57_GL261_5*10^4 n=18	2018-05-07	2018-05-22	15	1
135	2	C57_GL261_5*10^4 n=18	2018-05-08	2018-05-31	23	1
137	2	C57_GL261_5*10^4 n=18	2018-05-07	2018-06-07	31	1
138	2	C57_GL261_5*10^4 n=18	2018-05-07	2018-05-26	19	1
139	2	C57_GL261_5*10^4 n=18	2018-05-08	2018-05-31	23	1
26	3	C57_GL261_5*10^6 n=9	2017-06-05	2017-10-12	90	0
32	3	C57_GL261_5*10^6 n=9	2017-06-05	2017-10-12	90	0
40	3	C57_GL261_5*10^6 n=9	2017-06-06	2017-10-12	90	0
44	3	C57_GL261_5*10^6 n=9	2017-06-06	2017-07-09	33	1
50	3	C57_GL261_5*10^6 n=9	2017-06-07	2017-07-04	27	1
56	3	C57_GL261_5*10^6 n=9	2017-06-07	2017-07-16	39	1
61	3	C57_GL261_5*10^6 n=9	2017-06-07	2017-07-21	44	1
65	3	C57_GL261_5*10^6 n=9	2017-06-08	2017-07-24	46	1
69	3	C57_GL261_5*10^6 n=9	2017-06-08	2017-07-29	51	1
35	4	C57_GL261_5*10^8 n=9	2017-06-06	2017-07-15	39	1
36	4	C57_GL261_5*10^8 n=9	2017-06-06	2017-07-15	39	1
41	4	C57_GL261_5*10^8 n=9	2017-06-06	2017-07-12	36	1
45	4	C57_GL261_5*10^8 n=9	2017-06-06	2017-08-07	62	1
51	4	C57_GL261_5*10^8 n=9	2017-06-07	2017-07-12	35	1
57	4	C57_GL261_5*10^8 n=9	2017-06-07	2017-07-20	43	1
62	4	C57_GL261_5*10^8 n=9	2017-06-07	2017-07-03	26	1
66	4	C57_GL261_5*10^8 n=9	2017-06-08	2017-07-07	29	1
70	4	C57_GL261_5*10^8 n=9	2017-06-08	2017-06-20	12	1
27	5	C57_GL261_5*10^4_Vax:GL261/ZKV_GMCSF n=15	2017-06-05	2017-06-25	20	1
29	5	C57_GL261_5*10^4_Vax:GL261/ZKV_GMCSF n=15	2017-06-05	2017-10-10	90	0
42	5	C57_GL261_5*10^4_Vax:GL261/ZKV_GMCSF n=15	2017-06-06	2017-07-11	35	1
46	5	C57_GL261_5*10^4_Vax:GL261/ZKV_GMCSF n=15	2017-06-06	2017-10-10	90	0
53	5	C57_GL261_5*10^4_Vax:GL261/ZKV_GMCSF n=15	2017-06-07	2017-10-10	90	0
59	5	C57_GL261_5*10^4_Vax:GL261/ZKV_GMCSF n=15	2017-06-07	2017-10-10	90	0
63	5	C57_GL261_5*10^4_Vax:GL261/ZKV_GMCSF n=15	2017-06-08	2017-10-10	90	0
67	5	C57_GL261_5*10^4_Vax:GL261/ZKV_GMCSF n=15	2017-06-08	2017-08-20	73	1
71	5	C57_GL261_5*10^4_Vax:GL261/ZKV_GMCSF n=15	2017-06-08	2017-07-25	47	1
132	5	C57_GL261_5*10^4_Vax:GL261/ZKV_GMCSF n=15	2018-05-07	2018-06-13	37	1
134	5	C57_GL261_5*10^4_Vax:GL261/ZKV_GMCSF n=15	2018-05-07	2018-06-13	37	1
136	5	C57_GL261_5*10^4_Vax:GL261/ZKV_GMCSF n=15	2018-05-08	2018-05-22
140	5	C57_GL261_5*10^4_Vax:GL261/ZKV_GMCSF n=15	2018-05-08	2018-06-03	26	1
141	5	C57_GL261_5*10^4_Vax:GL261/ZKV_GMCSF n=15	2018-05-08	2018-06-05	28	1
142	5	C57_GL261_5*10^4_Vax:GL261/ZKV_GMCSF n=15	2018-05-08	2018-06-03	26	1
74	7	SCID_GL261_5*10^4_Vax:GL261/ZKV_GMCSF	2017-06-08	2017-07-02	24	1
76	7	SCID_GL261_5*10^4_Vax:GL261/ZKV_GMCSF	2017-06-08	2017-07-12	34	1
78	7	SCID_GL261_5*10^4_Vax:GL261/ZKV_GMCSF	2017-06-09	2017-07-04	25	1
80	7	SCID_GL261_5*10^4_Vax:GL261/ZKV_GMCSF	2017-06-09	2017-07-11	32	1
82	7	SCID_GL261_5*10^4_Vax:GL261/ZKV_GMCSF	2017-06-09	2017-07-17	38	1
84	7	SCID_GL261_5*10^4_Vax:GL261/ZKV_GMCSF	2017-06-09	2017-07-16	37	1
86	7	SCID_GL261_5*10^4_Vax:GL261/ZKV_GMCSF	2017-06-09	2017-07-08	29	1
75	8	SCID_GL261	2017-06-08	2017-07-01	23	1
77	8	SCID_GL261	2017-06-08	2017-07-09	31	1
79	8	SCID_GL261	2017-06-09	2017-07-09	30	1
81	8	SCID_GL261	2017-06-09	2017-07-17	38	1
83	8	SCID_GL261	2017-06-09	2017-07-12	33	1
85	8	SCID_GL261	2017-06-09	2017-07-04	25	1
87	8	SCID_GL261	2017-06-09	2017-07-07	28	1
149	11	C57_GL261__Vax:GL261/ZKV_GMCSF n=6	2018-05-07	2018-07-03	57	1
151	11	C57_GL261__Vax:GL261/ZKV_GMCSF n=6	2018-05-07	2018-05-11
153	11	C57_GL261__Vax:GL261/ZKV_GMCSF n=6	2018-05-08	2018-06-13	36	1
155	11	C57_GL261__Vax:GL261/ZKV_GMCSF n=6	2018-05-08	2018-06-18	41	1
157	11	C57_GL261__Vax:GL261/ZKV_GMCSF n=6	2018-05-08	2018-06-01	24	1
159	11	C57_GL261__Vax:GL261/ZKV_GMCSF n=6	2018-05-08	2018-06-18	41	1

## Sheet: SecondMouseStudy
Animal ID	GroupName	Group	DOSx	Last_alive	Time	Status
18	iGL261/ZKV	2	2019-07-09	2019-08-23	45	1
19	iZKV(D14)	4	2019-07-09	2019-08-23	45	1
20	iGL261/ZKV	2	2019-07-09	2019-10-03	86	0
21	iZKV(D14)	4	2019-07-09	2019-08-18	40	1
22	iZKV(D14)	4	2019-07-09	2019-10-03	86	0
23	iGL261/ZKV	2	2019-07-09	2019-10-03	86	0
24	iZKV(D14)	4	2019-07-09	2019-08-09	31	1
25	iZKV(D14)	4	2019-07-09	2019-10-03	86	0
26	iZKV(D14)	4	2019-07-09	2019-08-24	46	1
27	iGL261/ZKV	2	2019-07-09	2019-08-29	51	1
28	iGL261/ZKV	2	2019-07-09	2019-10-03	86	0
29	iZKV(D14)	4	2019-07-09	2019-10-03	86	0
30	iGL261/ZKV	2	2019-07-09	2019-10-03	86	0
31	iZKV(D14)	4	2019-07-09	2019-09-24	77	0
32	iGL261/ZKV	2	2019-07-09	2019-10-03	86	0
33	iGL261/ZKV	2	2019-07-09	2019-10-03	86	0
34	iZKV(D0)	5	2019-07-10	2019-07-25	15	1
35	control	1	2019-07-10	2019-08-09	30	1
36	iZKV(D0)	5	2019-07-10	2019-09-08	60	1
37	control	1	2019-07-10	2019-08-03	24	1
38	iZKV(D0)	5	2019-07-10	2019-08-19	40	1
39	control	1	2019-07-10	2019-08-12	33	1
40	iZKV(D0)	5	2019-07-10	2019-10-04	86	0
41	control	1	2019-07-10	2019-08-14	35	1
42	iZKV(D0)	5	2019-07-10	2019-08-07	28	1
43	control	1	2019-07-10	2019-08-14	35	1
44	control	1	2019-07-10	2019-08-09	30	1
45	iZKV(D0)	5	2019-07-10	2019-08-10	31	1
47	control	1	2019-07-10	2019-08-14	35	1
48	iZKV(D0)	5	2019-07-10	2019-08-17	35	1
49	control	1	2019-07-10	2019-08-13	38	1

## Sheet: RatStudy
Animal ID	Group	GroupName	DOSx	Last_alive	Time	Status
161	19	F344_9L	2018-05-21	2018-06-16	26	1
162	19	F344_9L	2018-05-21	2018-06-16	26	1
172	19	F344_9L	2018-05-21	2018-06-16	26	1
171	19	F344_9L	2018-05-21	2018-06-20	30	1
181	19	F344_9L	2018-05-22	2018-06-24	33	1
182	19	F344_9L	2018-05-22	2018-06-24	33	1
191	19	F344_9L	2018-05-22	2018-06-29	38	1
184	20	F344_9L_5*10^4	2018-05-22	2018-06-19	28	1
163	20	F344_9L_5*10^4	2018-05-21	2018-06-21	31	1
173	20	F344_9L_5*10^4	2018-05-21	2018-06-22	32	1
174	20	F344_9L_5*10^4	2018-05-21	2018-06-22	32	1
183	20	F344_9L_5*10^4	2018-05-22	2018-06-23	32	1
192	20	F344_9L_5*10^4	2018-05-22	2018-06-24	33	1
164	20	F344_9L_5*10^4	2018-05-21	2018-05-21
175	21	F344_9L_5*10^4_Vax:9L/ZKV_GMCSF	2018-05-22	2018-06-17	26	1
176	21	F344_9L_5*10^4_Vax:9L/ZKV_GMCSF	2018-05-22	2018-06-19	28	1
186	21	F344_9L_5*10^4_Vax:9L/ZKV_GMCSF	2018-05-22	2018-06-19	28	1
166	21	F344_9L_5*10^4_Vax:9L/ZKV_GMCSF	2018-05-21	2018-06-20	30	1
165	21	F344_9L_5*10^4_Vax:9L/ZKV_GMCSF	2018-05-21	2018-07-23	63	1
185	21	F344_9L_5*10^4_Vax:9L/ZKV_GMCSF	2018-05-22	2020-04-01	90	0
188	22	F344_9L__Vax:9L_GMCSF	2018-05-22	2018-06-18	27	1
167	22	F344_9L__Vax:9L_GMCSF	2018-05-21	2018-06-27	37	1
177	22	F344_9L__Vax:9L_GMCSF	2018-05-22	2018-06-29	38	1
178	22	F344_9L__Vax:9L_GMCSF	2018-05-22	2018-07-23	62	1
168	22	F344_9L__Vax:9L_GMCSF	2018-05-21	43922	90	0
187	22	F344_9L__Vax:9L_GMCSF	2018-05-22	43922	90	0
179	23	F344_9L_IR-5*10^4_Vax:9L/ZKV_GMCSF	2018-05-22	2018-06-20	29	1
180	23	F344_9L_IR-5*10^4_Vax:9L/ZKV_GMCSF	2018-05-22	2018-06-28	37	1
169	23	F344_9L_IR-5*10^4_Vax:9L/ZKV_GMCSF	2018-05-21	43922	90	0
170	23	F344_9L_IR-5*10^4_Vax:9L/ZKV_GMCSF	2018-05-21	43922	90	0
189	23	F344_9L_IR-5*10^4_Vax:9L/ZKV_GMCSF	2018-05-22	43922	90	0
190	23	F344_9L_IR-5*10^4_Vax:9L/ZKV_GMCSF	2018-05-22	43922	90	0

## Sheet: INFg ELISA
IFN-γ concentration (pg/mL)
Treatment	Rechallange		Unstimulated	Ova	Tumor lysate	Zika virus	Con A	Vero mock
AM Control	Tumor	Mouse #51	14.36	8.46	10	10.51	26.92	8.46
AM Control	Tumor	Mouse #52	0.51	0	11.79	18.97	18.97	0
AM Control	Saline	Mouse #53	0	0	0	0	10.77	3.08
AM Control	Saline	Mouse #54	0	0	0	0	128.97	2.31
AM Control	Saline	Mouse #55	0	0	0	0	34.36	0
iGL261/ZKV	Tumor	Mouse #20	82.31	25.38	738.97	91.03	634.62	107.18
iGL261/ZKV	Tumor	Mouse #23	4.1	5.38	49.49	1.54	160	6.92
iGL261/ZKV	Tumor	Mouse #28	39.23	11.03	795.9	33.85	1033.08	242.31
iGL261/ZKV	Saline	Mouse #30	12.82	10	41.03	10.77	344.36	12.31
iGL261/ZKV	Saline	Mouse #33	0	0	24.36	0	19.23	1.54

## Sheet: qRT-PCR
		2^(-ΔΔCT)
Cell Line	Day-Replicate	MDA5	RIGI	IFNB	TLR3
GL261	D1-1	1.46409	1.16205	0.443396	1.17827
GL261	D1-2	0.116091	0.110593	0.420448	1.32562
GL261	D1-3	1.65481	1.11471	0.437291	37.2715
GL261	D3-1	4.91321	3.9632	0.766664	3.68075
GL261	D3-2	5.77572	3.91768	0.773782	5.20537
GL261	D3-3	5.6438	4.45883	2.09943	10.4589
BV2	D1-1	0.537126	1.23399	0.690956	0.329877
BV2	D1-2	1.09936	1.28046	1.00231	0.294567
BV2	D1-3	0.676737	0.788218	1.30134	0.323836
BV2	D3-1	0.732043	1.00463	0.581023	0.486327
BV2	D3-2	0.643197	0.952638	0.550953	0.457973
BV2	D3-3	1.08925	1.17555	0.462225	0.288172
